# Supplementary material for: Perfectionism and binge eating association: a systematic review and meta-analysis
Source: J Eat Disord. 2023 Jun 26;11:101. doi: 10.1186/s40337-023-00817-9 (PMC10294348; doi:10.1186/s40337-023-00817-9)
Supplement: Supplementary file 1 — Additional file 1: Dataset. [file 40337_2023_817_MOESM1_ESM.xlsx]

## Sheet: Hoja1
Study name	Correlation	Sample size	Effect direction	Correlation	Std Err	Fisher's Z	Std Err	Geographic location	Age	Sample type	Samle size N	Design	Perfectionism scale	Binge eating scale	Female %	Mean age	Year
Bardone-Cone et al. (2006)	0.03	406	Auto	0.03	0.05	0.030009	0.0498135	USA	Young adults (18-25)	Non-clinical undergraduates	>400	Longitudinal	EDI versions	EDE versions	100	18.7	2006
Bardone-Cone et al. (2008) Sample 1	0.01	180	Auto	0.01	0.075	0.0100003	0.0751646	USA	Adults (>25)	Clinical	80-200	Longitudinal	FMPS	EDE versions	100	25.67	2008
Bardone-Cone et al. (2008) Sample 2	0.1	169	Auto	0.1	0.0768389	0.100335	0.0776151	USA	Adults (>25)	Clinical	80-200	Longitudinal	FMPS	EDE versions	100	25.67	2008
Bardone-Cone et al. (2012)	0.13	426	Auto	0.13	0.0478	0.13074	0.0486217	USA	Young adults (18-25)	Non-clinical undergraduates	>400	Longitudinal	HMPS	ESS	100	18.6	2012
Boone et al. (2012)	0.22	100	Auto	0.22	0.0966203	0.223656	0.101535	Belgium	Young adults (18-25)	Non-clinical undergraduates	80-200	Crosssectional	FMPS	EDI versions	100	20.6	2012
Boone et al. (2013)	0.22	326	Auto	0.22	0.0529484	0.223656	0.0556415	Belgium	Adolescents (11-17)	Non-clinical others	201-400	Crosssectional	PSPS	EDI versions	57	17.1	2013
Boone et al. (2014)	0.36	566	Auto	0.36	0.036683	0.376886	0.042145	Belgium	Adolescents (11-17)	Non-clinical others	>400	Crosssectional	FMPS	EDI versions	71	13.28	2014
Brosof y Levinson (2017)	0.31	300	Auto	0.31	0.0524496	0.320545	0.0580259	USA	Young adults (18-25)	Non-clinical undergraduates	201-400	Crosssectional	FMPS	EDI versions	100	18	2017
Eddy et al. (2007)	-0.12	122	Auto	-0.12	0.0903498	-0.120581	0.0916698	USA	Adolescents (11-17)	Clinical	80-200	Crosssectional	EDI versions	BMS	55.74	11.49	2007
Forney et al. (2019)	0.28	89	Auto	0.28	0.0993787	0.287682	0.107833	USA	Young adults (18-25)	Non-clinical undergraduates	80-200	Crosssectional	M-CUP	EPSI	93.26	20.38	2019
Groleau et al. (2012)	0.06	176	Auto	0.06	0.0757549	0.0600722	0.0760286	Canada	Young adults (18-25)	Clinical	80-200	Crosssectional	EDI versions	EDE versions	100	24.95	2012
Jones y Crowther (2013)	0.13	237	Auto	0.13	0.0642673	0.13074	0.065372	USA	Young adults (18-25)	Non-clinical undergraduates	201-400	Crosssectional	EDI versions	Binge1/No binge0	100	19.4	2013
Lampartd et al. (2011)	-0.14	162	Auto	-0.14	0.0777508	-0.140926	0.0793052	Australia	Adults (>25)	Clinical	80-200	Crosssectional	EDI versions	EDE versions	100	26.2	2011
Luo et al. (2013)	0.35	407	Auto	0.35	0.0436573	0.365444	0.0497519	USA	Adults (>25)	Non-clinical others	>400	Crosssectional	FMPS	Frequency of binge	47	38.24	2013
Mackinnon et al. (2011)	0.21	200	Auto	0.21	0.0681051	0.213171	0.071247	USA	Young adults (18-25)	Non-clinical undergraduates	80-200	Crosssectional	FMPS	EDDS	100	19.86	2011
Merwin et al. (2021)	0.12	263	Auto	0.12	0.0611243	0.120581	0.0620174	Canada	Young adults (18-25)	Non-clinical others	201-400	Longitudinal	HMPS	EDDS	79.8	21.37	2021
Migliore (2010)	0.21	126	Auto	0.21	0.0861906	0.213171	0.090167	USA	Unspecified	Clinical	80-200	Crosssectional	HMPS	EDE versions	100		2010
Minnich et al. (2014)	0.17	302	Auto	0.17	0.0561602	0.171667	0.0578315	USA	Young adults (18-25)	Non-clinical undergraduates	201-400	Crosssectional	EDI versions	BES	0	19.2	2014
Mushquash y Sherry (2012)	0.33	317	Auto	0.33	0.0502877	0.342828	0.0564333	Canada	Young adults (18-25)	Non-clinical undergraduates	201-400	Crosssectional	Agrupadas	EDI versions	77.92	20.32	2012
Mushquash y Sherry (2013)	0.24	218	Auto	0.24	0.0642711	0.244774	0.0681994	Canada	Young adults (18-25)	Non-clinical undergraduates	201-400	Crosssectional	HMPS	EDI versions	100	19.99	2013
Pratt et al. (2001)	0.37	219	Auto	0.37	0.0587265	0.388423	0.0680414	USA	Unspecified	Clinical	201-400	Crosssectional	HMPS	BES	100		2001
Rosenberger et al. (2006)	0.05	131	Auto	0.05	0.0881674	0.0500417	0.0883883	USA	Adults (>25)	Clinical	80-200	Crosssectional	EDI versions	EDE versions	100	41.8	2006
Sehm y Warschburger (2016)	0.03	516	Auto	0.03	0.0441113	0.030009	0.0441511	Germany	Adolescents (11-17)	Non-clinical others	>400	Crosssectional	EDI versions	EDE versions	0	14.37	2016
Sherry et al. (2016)	0.29	524	Auto	0.29	0.0401263	0.298566	0.0438108	Canada and UK	Young adults (18-25)	Non-clinical undergraduates	>400	Crosssectional	Agrupadas	EDI versions	81.11	20.09	2016
Sherry y Hall (2009)	0.28	566	Auto	0.28	0.0388408	0.287682	0.042145	Canada	Young adults (18-25)	Non-clinical undergraduates	>400	Crosssectional	Agrupadas	Agrupadas	100		2009
Short et al. (2013)	0.34	317	Auto	0.34	0.0499096	0.354093	0.0564333	Canada	Young adults (18-25)	Non-clinical undergraduates	201-400	Crosssectional	FMPS	EDDS	77.92	20.32	2013
Slane et al (2010) Sample 1	0.32	344	Auto	0.32	0.0486078	0.331647	0.054153	USA	Young adults (18-25)	Non-clinical others	201-400	Crosssectional	FMPS	MEBS	100	20.89	2010
Slane et al (2010) Sample 2	0.28	216	Auto	0.28	0.063147	0.287682	0.0685189	USA	Young adults (18-25)	Non-clinical others	201-400	Crosssectional	FMPS	MEBS	0	20.89	2010
Smith et al. (2017)	0.27	200	Auto	0.27	0.0660531	0.276864	0.071247	Canada	Young adults (18-25)	Non-clinical undergraduates	80-200	Crosssectional	FMPS	Agrupadas	100	19.9	2017
Watson et al. (2011) Sample 1	-0.12	238	Auto	-0.12	0.0642935	-0.120581	0.0652328	Canada	Adults (>25)	Clinical	201-400	Longitudinal	Agrupadas	EDE versions	100	26.03	2011
Watson et al. (2011) Sample 2	-0.07	258	Auto	-0.07	0.0623156	-0.0701147	0.0626224	Canada	Adults (>25)	Clinical	201-400	Longitudinal	Agrupadas	EDE versions	100	26.03	2011
Welch et al. (2009)	0.15	520	Auto	0.15	0.0429904	0.15114	0.0439799	Canada	Young adults (18-25)	Non-clinical undergraduates	>400	Crosssectional	Agrupadas	Binge Scale	100	20.89	2009
Zelkowitz y Cole (2020)	0.1	251	Auto	0.1	0.0628651	0.100335	0.0635001	USA	Young adults (18-25)	Non-clinical undergraduates	201-400	Crosssectional	Agrupadas	EDE versions	79.5	19.1	2020
